# Supplementary material for: Thiocarbonyl Derivatives of Natural Chlorins: Synthesis Using Lawesson’s Reagent and a Study of Their Properties
Source: Molecules. 2023 May 20;28(10):4215. doi: 10.3390/molecules28104215 (PMC10222512; doi:10.3390/molecules28104215)
Supplement: Supplementary file 1 [file molecules-28-04215-s001.zip]

Archive with 1 entries (1 files):
- molecules-2390771-supplementary.pdf
